# Supplementary material for: Lactobacillus paracasei Relieves Constipation by Acting on the Acetic Acid-5-HT-Intestinal Motility Pathway
Source: Foods. 2023 Nov 20;12(22):4176. doi: 10.3390/foods12224176 (PMC10670763; doi:10.3390/foods12224176)
Supplement: Supplementary file 1 [file foods-12-04176-s001.zip]

Archive with 1 entries (1 files):
- foods-2704186-supplementary.pdf
